# Supplementary material for: The ethics of ChatGPT in medicine and healthcare: a systematic review on Large Language Models (LLMs)
Source: NPJ Digit Med. 2024 Jul 8;7:183. doi: 10.1038/s41746-024-01157-x (PMC11231310; doi:10.1038/s41746-024-01157-x)
Supplement: Supplementary file 1 — Supplementary Information [file 41746_2024_1157_MOESM1_ESM.tex]

%Version 3 October 2023
% See section 11 of the User Manual for version history
%
%%%%%%%%%%%%%%%%%%%%%%%%%%%%%%%%%%%%%%%%%%%%%%%%%%%%%%%%%%%%%%%%%%%%%%
%%                                                                 %%
%% Please do not use \input{...} to include other tex files.       %%
%% Submit your LaTeX manuscript as one .tex document.              %%
%%                                                                 %%
%% All additional figures and files should be attached             %%
%% separately and not embedded in the \TeX\ document itself.       %%
%%                                                                 %%
%%%%%%%%%%%%%%%%%%%%%%%%%%%%%%%%%%%%%%%%%%%%%%%%%%%%%%%%%%%%%%%%%%%%%

%%\documentclass[referee,sn-basic]{sn-jnl}% referee option is meant for double line spacing

%%=======================================================%%
%% to print line numbers in the margin use lineno option %%
%%=======================================================%%

%%\documentclass[lineno,sn-basic]{sn-jnl}% Basic Springer Nature Reference Style/Chemistry Reference Style

%%======================================================%%
%% to compile with pdflatex/xelatex use pdflatex option %%
%%======================================================%%

%%\documentclass[pdflatex,sn-basic]{sn-jnl}% Basic Springer Nature Reference Style/Chemistry Reference Style


%%Note: the following reference styles support Namedate and Numbered referencing. By default the style follows the most common style. To switch between the options you can add or remove �Numbered� in the optional parenthesis. 
%%The option is available for: sn-basic.bst, sn-vancouver.bst, sn-chicago.bst%  
 
\documentclass[sn-nature]{sn-jnl}% Style for submissions to Nature Portfolio journals
%%\documentclass[sn-basic]{sn-jnl}% Basic Springer Nature Reference Style/Chemistry Reference Style
%%\documentclass[sn-mathphys-num]{sn-jnl}% Math and Physical Sciences Numbered Reference Style 
%%\documentclass[sn-mathphys-ay]{sn-jnl}% Math and Physical Sciences Author Year Reference Style
%%\documentclass[sn-aps]{sn-jnl}% American Physical Society (APS) Reference Style
%%\documentclass[sn-vancouver,Numbered]{sn-jnl}% Vancouver Reference Style
%%\documentclass[sn-apa]{sn-jnl}% APA Reference Style 
%%\documentclass[sn-chicago]{sn-jnl}% Chicago-based Humanities Reference Style

%%%% Standard Packages
%%<additional latex packages if required can be included here>

\usepackage{graphicx}%
\usepackage{multirow}%
\usepackage{amsmath,amssymb,amsfonts}%
\usepackage{amsthm}%
\usepackage{mathrsfs}%
\usepackage[title]{appendix}%
\usepackage{xcolor}%
\usepackage{textcomp}%
\usepackage{manyfoot}%
\usepackage{booktabs}%
\usepackage{algorithm}%
\usepackage{algorithmicx}%
\usepackage{algpseudocode}%
\usepackage{listings}%
%%%%ADDED PACKAGES
\usepackage[T1]{fontenc}%
\usepackage[latin9]{inputenc}%
\usepackage{makecell, longtable}
\usepackage{tabularx}
\usepackage[dvipsnames]{xcolor}
%%%%

%%%%%=============================================================================%%%%
%%%%  Remarks: This template is provided to aid authors with the preparation
%%%%  of original research articles intended for submission to journals published 
%%%%  by Springer Nature. The guidance has been prepared in partnership with 
%%%%  production teams to conform to Springer Nature technical requirements. 
%%%%  Editorial and presentation requirements differ among journal portfolios and 
%%%%  research disciplines. You may find sections in this template are irrelevant 
%%%%  to your work and are empowered to omit any such section if allowed by the 
%%%%  journal you intend to submit to. The submission guidelines and policies 
%%%%  of the journal take precedence. A detailed User Manual is available in the 
%%%%  template package for technical guidance.
%%%%%=============================================================================%%%%

%% as per the requirement new theorem styles can be included as shown below
\theoremstyle{thmstyleone}%
\newtheorem{theorem}{Theorem}%  meant for continuous numbers
%%\newtheorem{theorem}{Theorem}[section]% meant for sectionwise numbers
%% optional argument [theorem] produces theorem numbering sequence instead of independent numbers for Proposition
\newtheorem{proposition}[theorem]{Proposition}% 
%%\newtheorem{proposition}{Proposition}% to get separate numbers for theorem and proposition etc.

\theoremstyle{thmstyletwo}%
\newtheorem{example}{Example}%
\newtheorem{remark}{Remark}%

\theoremstyle{thmstylethree}%
\newtheorem{definition}{Definition}%

\raggedbottom
%%\unnumbered% uncomment this for unnumbered level heads

\begin{document}

\title[Article Title]{Supplementary Information to: The Ethics of ChatGPT in Medicine and Healthcare: A Systematic Review
on Large Language Models (LLMs)}

%%=============================================================%%
%% GivenName	-> \fnm{Joergen W.}
%% Particle	-> \spfx{van der} -> surname prefix
%% FamilyName	-> \sur{Ploeg}
%% Suffix	-> \sfx{IV}
%% \author*[1,2]{\fnm{Joergen W.} \spfx{van der} \sur{Ploeg} 
%%  \sfx{IV}}\email{iauthor@gmail.com}
%%=============================================================%%

\author[1]{\fnm{Joschka} \sur{Haltaufderheide}}

\author*[1]{\fnm{Robert} \sur{Ranisch}}\email{ranisch@uni-potsdam.de}


\affil*[1]{\orgdiv{Juniorprofessorship for Medical Ethics with a focus on Digitization}, \orgname{Faculty for Health Sciences Brandenburg, University of Potsdam}, \orgaddress{\street{Am M\"uhlenberg 9}, \city{Potsdam}, \postcode{14476}, \state{Brandenburg}, \country{Germany}}}

%%================================%%
%% Defining Citealiases for in-text citations
%%================================%%
\defcitealias{Abdulai_Hung_2023}{Abdulai \& Hung}
\defcitealias{Agbavor_Liang_2022}{Agbavor \& Liang}
\defcitealias{Ahn_2023}{Ahn}
\defcitealias{Ali_etal_2023}{Ali et al.}
\defcitealias{Almazyad_etal_2023}{Almazyad \textit{et al.}}
\defcitealias{Antaki_etal_2023}{Antaki et al.}
\defcitealias{Arslan_2023}{Arslan}
\defcitealias{Beltrami_Grant-Kels_2023}{Beltrami \& Grant-Kels}
\defcitealias{Buzzaccarini_etal_2023}{Buzzaccarini et al.}
\defcitealias{Carullo_etal_2023}{Carullo et al.}
\defcitealias{Cheng_etal_2023a}{Cheng et al.}
\defcitealias{Connor_ONeill_2023a}{Connor \& O'Neill}
\defcitealias{Currie_2023}{Currie}
\defcitealias{Dave_etal_2023}{Dave et al.}
\defcitealias{DeAngelis_etal_2023}{De Angelis et al.}
\defcitealias{Eggmann_Blatz_2023}{Eggman \& Blatz}
\defcitealias{Ferrara_2023a}{Ferrara}
\defcitealias{Ferreira_Lipoff_2023}{Ferreira \& Lippoff}
\defcitealias{Gottlieb.2023}{Gottlieb et al.}
\defcitealias{Guo_etal_2023c}{Guo et al.}
\defcitealias{Guo_etal_2023d}{Guo et al.}
\defcitealias{Gupta_etal_2023}{Gupta et al.}
\defcitealias{Harrer_2023}{Harrer}
\defcitealias{Harskamp_Clercq_2023}{Harskamp \& Clercq}
\defcitealias{Hosseini_etal_2023}{Hosseini et al.}
\defcitealias{Howard_etal_2023}{Howard et al.}
\defcitealias{Jairoun_etal_2023}{Jairoun et al.}
\defcitealias{Kavian_etal_2023}{Kavian et al.}
\defcitealias{Knebel_etal_2023}{Knebel et al.}
\defcitealias{Li_etal_2023g}{Li et al.}
\defcitealias{Li_etal_2023b}{Li et al.}
\defcitealias{Padovan_etal_2023}{Padovan et al.}
\defcitealias{Page_etal_2023}{Page et al.}
\defcitealias{Pal_etal_2023}{Pal et al.}
\defcitealias{Perlis_2023}{Perlis}
\defcitealias{Rau_etal_2023}{Rau et al.}
\defcitealias{Sallam_2023}{Sallam}
\defcitealias{Schmalzle_Wilcox_2022}{Schm\"alzle \& Wilcox}
\defcitealias{Shahriar_Hayawi_2023}{Shariar \& Hayawi}
\defcitealias{Singh_2023}{Singh}
\defcitealias{Snoswell_etal_2023}{Snoswell et al.}
\defcitealias{Stewart_etal_2022}{Stewart et al.}
\defcitealias{Suresh_etal_2023}{Suresh et al.}
\defcitealias{Tang_etal_2023}{Tang et al.}
\defcitealias{Temsah_etal_2023}{Temsah et al.}
\defcitealias{Thomas_2023}{Thomas}
\defcitealias{Waisberg_etal_2023}{Waisberg et al.}
\defcitealias{Xie_Wang_2023}{Xie \& Wang}
\defcitealias{Yeo_etal_2023}{Yeo et al}
\defcitealias{Yeo_etal_2023a}{Yeo et al.}
\defcitealias{Yeung_etal_2023}{Yeung et al.}
\defcitealias{Yoder-Wise_2023}{Yoder-Wise}
\defcitealias{Zhong_etal_2023}{Zhong et al.}

%%================================%%
%% Structured abstract %%
%%================================%%
\maketitle


\section*{Supplementary Note 1: Key concepts for the search}\label{secA1}

\begin{enumerate}
\item LLM are machines which use computational methods, partially under
human supervision, to extract statistical relationships from large
corpora of data such as text documents, databases and websites. This
allows them to predict a number of tokens or words given a certain
input and thereby to generate text that follows the learned statistical
conventions to an extent that most humans find to mimick human language
use.
\item Healthcare is the practice of restoring, maintaining or improving
a physical or mental well-being, including prevention, diagnosis,
treatment or cure of disease or injury. Healthcare is often performed
in structured settings involving the help of trained health professionals
such as medical doctors, nurses etc.
\item Ethical~issues can be defined as a state of affairs in which moral
implications of a given situation cannot be determined without much
reservation, disagreement with regard to the right course of action
exists, or conflicting moral obligations presenting themselves. This
may include a variety of different situations, such as occurrence
of unclear or undetermined benefits, chances, risks or harms, unclear,
undetermined or conflicting views about addressees of moral complaints
as well as situations in which applicable moral principles obviously
should have been considered but weren\textquoteright t. We determined
that that an ethical issue exists whenever it is understood as such.
\end{enumerate}

\section*{Supplementary Note 2: Overview on data extraction fields}\label{secA2}
\begin{enumerate}
\item Bibliographic data {[}author; title; journal/server; funding; coi{]}
\item Article type {[}orientation;type{]}
\item Aims of publication
\item Field of application {[}name of device; device description; anticipated
development; technical intentionality\slash capabilities; technical
limitations; medical domain; applications and outcomes; benchmarks
for comparison; 
\item Value dimension {[}value; normative background; ethical methods{]}
\item Findings {[}user-interactions; concerns; perception of hype/fears;
systemic perspectives{]}
\item Recommendations
\item Implications for practice
\item Future research directions
\end{enumerate}

%%=============================================%%
%% For submissions to Nature Portfolio Journals %%
%% please use the heading ``Extended Data''.   %%
%%=============================================%%


%\bibliography{bibliography}% common bib file
%% if required, the content of .bbl file can be included here once bbl is generated
%%\input sn-article.bbl


\end{document}
